# Supplementary material for: RNA-Seq reveals genotype-specific molecular responses to water deficit in eucalyptus
Source: BMC Genomics. 2011 Nov 2;12:538. doi: 10.1186/1471-2164-12-538 (PMC3248028; doi:10.1186/1471-2164-12-538)
Supplement: Additional file 5 — Differentially expressed contigs displaying significant T and GxT effects. Each contig showing T or GxT is associated with a functional category (as defined by Mercator : http://mapman.gabipd.org/web/guest). Log2-transformed fold change between abundance in irrigated and non irrigated libraries are indicated for each genotype, as well as p-value of T and GxT effects analyzed by the ANOVA. [file 1471-2164-12-538-S5.XLS]

## Sheet: Contigs with T or GxT effects
Category	Contig Name	Homolog	Function	Fold Change G1 : [IR/NI]	Fold Change G2 : [IR/NI]	p-value T effect	p-value GxT effect
Hormone metabolism	F0F0A3T01B0RI8.l.eu.2	AT5G42560	Abscisic acid-responsive HVA22 family protein	3.2	3.79	0.00568498	0.573851
	F0F0A3T01A2LJZ.l.eu.2	AT1G60690	Aldo/keto reductase family protein	-1.72	-1.38	0.00560992	0.722591
	F0F0A3T01A4MP4.l.eu.2	AT4G38840	Auxin-responsive protein, putative	-0.3	3.15	0.14854	0.0473008
	F0F0A3T01AMK7J.l.eu.2	AT3G02875	IAA-(Leu/Phe) conjugate hydrolase / metallopeptidase	-0.13	2.2	0.0484567	0.0342468
	F0F0A3T01ADE92.l.eu.2	AT4G29100	Ethylene-responsive family protein	1.2	1.16	0.00762072	0.953844
	F0F0A3T01A18TB.l.eu.2	AT2G47710	Universal stress protein (USP) family protein	-0.43	1.42*	0.26306	0.0193884
	F0F0A3T01AEBFE.l.eu.2	AT2G36430	Protein of unknown function DUF247	n.a.	-6.32**	0.000147103	0.000198813
	F0F0A3T01A49MR.l.eu.2	AT3G50150	Protein of unknown function DUF247	n.a.	1.16**	0.237888	0.0242189
	F0F0A3T01A6EK2.l.eu.2	AT3G50170	Protein of unknown function DUF247	n.a.	-1.96	0.0125083	0.020396
	F0F0A3T01A8608.l.eu.2	AT1G03400	2-oxoglutarate-dependent dioxygenase, putative	1.99	-1.49	0.942685	0.00118703
	F0F0A3T01A3G3R.l.eu.2	AT1G03400	2-oxoglutarate-dependent dioxygenase, putative	n.a.	-1.1**	0.0133857	0.199902
	F0F0A3T01AGQYC.l.eu.2	AT1G35190	Oxidoreductase / oxygenase family protein	-0.4	2.79	0.0361046	0.0079425
	F0F0A3T01A16BX.l.eu.2	AT1G74670	Gibberellin-responsive protein, putative	0.15	1.33*	0.024503	0.0399685
	F0F0A3T01D4ZO1.l.eu.2	AT1G15125	S-adenosylmethionine-dependent methyltransferase	-1.87	n.a.	0.984895	0.00249228
Stress abiotic	F0F0A3T01A5C8L.l.eu.2	AT2G41430	Protein binding	-0.13	0.6	0.0914072	0.0211954
	F0F0A3T01A155C.l.eu.2	AT2G41430	Protein binding	-1.13	3.3	0.9306	0.0441035
	F0F0A3T01A07ZS.l.eu.2	AT4G24190	ATP binding	-0.5	1.01**	0.0487416	0.000130415
	F0F0A3T01AXALT.l.eu.2	AT3G12170	Heat shock N-terminal domain-containing protein	-1.4	2.79	0.909907	0.0256276
	F0F0A3T01A4ELX.l.eu.2	AT5G23240	Heat shock N-terminal domain-containing protein	n.a.	-3.94*	0.0023996	0.00058598
	F0F0A3T01ADZ5P.l.eu.2	AT5G23240	Heat shock N-terminal domain-containing protein	n.a.	-3.2*	0.0171353	0.197299
	F0F0A3T01A8EPN.l.eu.2	AT1G74310	Heat shock protein 101 / ATP binding / ATPase	-1.62	1.82**	0.909311	0.000835576
	F0F0A3T01BF9SU.l.eu.2	AT5G59720	Heat shock protein 18.2	-0.13	3.98*	0.0180876	0.0129925
	F0F0A3T01A07QA.l.eu.2	AT3G12580	Heat shock protein 70 / ATP binding	-1.68	0.34	0.0629356	0.0172779
	F0F0A3T01A02FO.l.eu.2	AT3G12580	Heat shock protein 70 / ATP binding	0.09	0.85**	0.00822273	0.0169411
	F0F0A3T01A01AC.l.eu.2	AT5G02500	Heat shock protein 70 / ATP binding	0.99**	1.07*	0.0241012	0.918327
	F0F0A3T01A05FW.l.eu.2	AT5G52640	Heat shock protein 81-1 / ATP binding / unfolded protein binding	-0.69**	2.68**	0.000846337	1.89e-05
	F0F0A3T01A013F.l.eu.2	AT5G56030	Heat shock protein 81-2 / ATP binding	-0.33	0.5**	0.728638	0.0404419
	F0F0A3T01BJLO0.l.eu.2	AT1G06460	Small heat shock protein	n.a.	-3.62	0.00681794	0.0962318
	F0F0A3T01A2LK6.l.eu.2	AT2G29500	Small heat shock protein	-0.13	4.76**	0.00312432	0.00155142
	F0F0A3T01A082G.l.eu.2	AT4G08685	Allergen and extensin family protein	1.06	-0.63	0.20685	0.00146135
	F0F0A3T01A1FQU.l.eu.2	AT1G72610	Manganese ion binding / metal ion binding / nutrient reservoir	1.71	3.44	0.00372218	0.492938
	F0F0A3T01A3OHU.l.eu.2	AT5G20630	Manganese ion binding / metal ion binding / nutrient reservoir	1.88	-2.62	0.0566189	0.00335505
Stress biotic	F0F0A3T01A0IP5.l.eu.2	AT3G12500	Chitinase	-1.12**	-1.08**	0.0234484	0.701933
	F0F0A3T01A3DVE.l.eu.2	AT3G12500	Chitinase	-0.83	-1.53	0.00103138	0.138721
	F0F0A3T01A0574.l.eu.2	AT3G54420	Chitinase	0.73**	-0.32	0.27912	0.0194423
	F0F0A3T01A2P14.l.eu.2	AT4G11650	Osmotin	n.a.	-2.62*	0.0452055	0.0186692
	F0F0A3T01BSC7H.l.eu.2	AT1G27170	ATP binding / protein binding / transmembrane receptor	n.a.	-5.12**	0.000315701	0.000466618
	F0F0A3T01A9SB8.l.eu.2	AT1G12280	Disease resistance protein (CC-NBS-LRR class), putative	n.a.	-2.17	0.0118607	0.0188827
	F0F0A3T01ADX86.l.eu.2	AT4G27220	Disease resistance protein (NBS-LRR class), putative	1.88	-1	0.824483	0.0148004
	F0F0A3T01A1JN4.l.eu.2	AT1G72940	Disease resistance protein (TIR-NBS class), putative	-1.2	n.a.	0.575408	0.0165752
	F0F0A3T01B6EFX.l.eu.2	AT5G36930	Disease resistance protein (TIR-NBS-LRR class), putative	-1.27	n.a.	0.517095	0.0304977
	F0F0A3T01A70Z9.l.eu.2	AT5G36930	Disease resistance protein (TIR-NBS-LRR class), putative	-1.13	-1.98*	0.0395794	0.32842
	F0F0A3T01A1LVD.l.eu.2	AT1G65870	Disease resistance-responsive family protein	1.71	3.98	0.0162177	0.694088
	F0F0A3T01A2LKH.l.eu.2	AF124833	Allergen / PR-proteins, putative	-1.4	-2.28**	4.98e-05	0.124441
	F0F0A3T01A1MCQ.l.eu.2	AY186248	Allergen / PR-proteins, putative	-1.56	-0.62	0.00174884	0.0489435
Signalling calcium	F0F0A3T01A38RU.l.eu.2	AT2G27030	Calcium ion binding	1.2	-3.03*	0.0873281	0.0073676
	F0F0A3T01A1C65.l.eu.2	AT3G43810	Calcium ion binding	-0.18	0.4	0.442892	0.00716306
	F0F0A3T01A5NEN.l.eu.2	AT4G25800	Calmodulin-binding protein	-1.45	n.a.	0.403275	0.02097
	F0F0A3T01A4VMA.l.eu.2	AT4G25800	Calmodulin-binding protein	-1.49	3.79	0.93655	0.0142234
	F0F0A3T01A0ESE.l.eu.2	AT4G25800	Calmodulin-binding protein	-0.75	n.a.	0.758753	0.0311114
	F0F0A3T01A1DQG.l.eu.2	AT5G61790	Calnexin / unfolded protein binding /calcium ion binding	-0.21	1.15**	0.00468381	0.000325371
Signalling G-proteins	F0F0A3T01A32AM.l.eu.2	AT5G05940	Rho guanyl-nucleotide exchange factor	0.6	1.77*	0.0102201	0.254033
Signalling light	F0F0A3T01A0S92.l.eu.2	AT3G22840	Chlorophyll binding	-0.07	3.33**	0.00116303	0.00075589
	F0F0A3T01AK0XB.l.eu.2	AT3G22840	Chlorophyll binding	-0.13	2.44*	0.022437	0.0112317
	F0F0A3T01A05UQ.l.eu.2	AT3G22840	Chlorophyll binding	0.57	2.89**	0.0477678	0.12446
	F0F0A3T01A6ANL.l.eu.2	AT3G26740	Circadian clock related protein	n.a.	-2.9**	0.0232765	0.0563082
	F0F0A3T01A0W96.l.eu.2	AT2G47590	DNA photolyase	-1.23	n.a.	0.629129	0.028792
	F0F0A3T01A4VML.l.eu.2	AT2G30520	protein binding	0.61	1.7*	0.017559	0.560082
	F0F0A3T01A5NKN.l.eu.2	AT5G67385	Signal transducer	0.53	1.18**	0.0277612	0.421882
Signalling receptor kinases	F0F0A3T01AZSGY.l.eu.2	AT4G23180	Cysteine-rich kinase	n.a.	-2.84	0.0346157	0.0473228
	F0F0A3T01A5HST.l.eu.2	AT4G22730	Leucine-rich repeat transmembrane protein kinase, putative	1.26	-0.78	0.704959	0.0280655
	F0F0A3T01A4RV1.l.eu.2	AT5G51560	Leucine-rich repeat transmembrane protein kinase, putative	0.78	1.49*	0.00140811	0.180358
	F0F0A3T01A6FB4.l.eu.2	AT4G31100	Wall-associated kinase, putative	n.a.	-4.62*	0.000989652	0.00151805
Regulation of transcription	F0F0A3T01AOC5H.l.eu.2	AT5G51280	DEAD-box protein abstrakt, putative	1.46	-1.69	0.17421	0.0180917
	F0F0A3T01A2YSB.l.eu.2	AT3G14230	DNA binding / transcription factor	-0.82	-0.64	0.0390217	0.900771
	F0F0A3T01A44B6.l.eu.2	AT3G02380	Transcription factor/ zinc ion binding	1.27	3.3**	0.0004068	0.13915
	F0F0A3T01AO6LD.l.eu.2	AT4G38960	Zinc finger (B-box type) family protein	-0.27	4.3	0.000486695	0.000116041
	F0F0A3T01A083N.l.eu.2	AT1G48590	C2 domain-containing protein	-0.17	0.44	0.541421	0.0397169
	F0F0A3T01A2P5M.l.eu.2	AT1G70810	C2 domain-containing protein	3.2	-0.9	0.224496	0.000249408
	F0F0A3T01AI174.l.eu.2	AT2G25930	Protein C-terminus binding / transcription factor	-0.13	-4.62*	0.0187855	0.0256282
	F0F0A3T01A6LI0.l.eu.2	AT5G60690	DNA binding / lipid binding / transcription factor	2.58	1.89	0.0090671	0.745832
	F0F0A3T01A1NSQ.l.eu.2	AT3G63030	DNA binding	-1.08	-1.14	0.00242058	0.578381
	F0F0A3T01A5KDF.l.eu.2	AT2G47460	DNA binding / transcription activator/ transcription factor	n.a.	-2.25	0.186091	0.0265587
	F0F0A3T01ADAX7.l.eu.2	AT4G22680	DNA binding / transcription factor	-0.13	-2.2*	0.0208196	0.0320143
	F0F0A3T01A4GAO.l.eu.2	AT1G01060	DNA binding / transcription factor	0.62	4**	0.00727251	0.0694442
	F0F0A3T01B9JR1.l.eu.2	AT1G01060	DNA binding / transcription factor	0.78	4.93**	0.00986882	0.136521
	F0F0A3T01A1VMZ.l.eu.2	AT4G23800	High mobility group (HMG1/2) family protein	0.97	1.81*	0.00349212	0.802567
	F0F0A3T01B2HRM.l.eu.2	AT5G24470	Transcription regulator	n.a.	-3.79**	0.00268478	0.0829523
	F0F0A3T01A1LG1.l.eu.2	AT1G64830	Aspartyl protease family protein	0.16	7.42**	0.0107426	0.0125642
	F0F0A3T01A09CZ.l.eu.2	AT1G09750	Chloroplast nucleoid DNA-binding protein-related	-0.29	-1.12**	0.00740143	0.10706
Photosystem	F0F0A3T01A0MYN.l.eu.2	AT4G38970	Fructose-bisphosphate aldolase, putative	-0.01	1.38**	0.048101	0.0478376
	F0F0A3T01A0M1P.l.eu.2	AT1G12900	Glyceraldehyde 3-phosphate dehydrogenase A subunit 2	1.16**	1.08*	0.0276623	0.705891
	F0F0A3T01A0CD0.l.eu.2	AT2G39730	RuBisCO activase	0.31	1.8**	0.00831058	0.0327676
	F0F0A3T01A0EX2.l.eu.2	AT5G38430	RuBisCO small subunit 1B	0.48	0.66**	0.0249796	0.571916
	F0F0A3T01A0J7T.l.eu.2	AT5G38410	RuBisCO small subunit 3B	0.29	1.35**	0.000113657	0.00103459
	F0F0A3T01A5OGX.l.eu.2	AT2G05620	Electron carrier	0.5	2.15**	0.00468853	0.0729865
	F0F0A3T01A0QJD.l.eu.2	AT1G60950	Electron carrier/ iron-sulfur cluster binding	0.14	0.91**	0.00206839	0.0104677
	F0F0A3T01A08VO.l.eu.2	AT5G64040	calmodulin binding	0.13	1.05**	0.0126024	0.0152143
	F0F0A3T01A0FST.l.eu.2	AT1G61520	Chlorophyll binding	-0.31	0.76*	0.148182	0.00842012
	F0F0A3T01A03WA.l.eu.2	AT2G05070	Chlorophyll binding	-0.2	0.74**	0.0104102	0.000999031
	F0F0A3T01A2TQ4.l.eu.2	AT2G34430	Chlorophyll binding	0.54	-0.48	0.851934	0.0365724
	F0F0A3T01A2RR1.l.eu.2	AT4G10340	Chlorophyll binding	-0.1	1.56*	0.0445282	0.0070413
	F0F0A3T01A0007.l.eu.2	AT4G10340	Chlorophyll binding	0.01	1.36**	0.00485767	0.00879105
	F0F0A3T01A2CK9.l.eu.2	AT5G54270	Chlorophyll binding	0.8	2.19**	0.00529555	0.173907
	F0F0A3T01A0K78.l.eu.2	AT1G45474	Pigment binding	-0.31	1.98	0.11676	0.0114503
	F0F0A3T01A0PBD.l.eu.2	AT1G44575	Non photochemical quenching	-0.3	0.94**	0.061375	0.0105144
	F0F0A3T01A4P7B.l.eu.2	AT1G06680	Oxygen-evolving enhancer protein 2	1.08	-0.4	0.443737	0.0349652
	F0F0A3T01A1885.l.eu.2	AT4G05180	Photosystem II subunit Q-2 / calcium ion binding	0.52	0.97**	0.00735949	0.301188
	F0F0A3T01A0EE1.l.eu.2	AT1G32470	Glycine cleavage system H protein, mitochondrial, putative	0.46	0.48	0.0260152	0.712136
ATP synthesis	F0F0A3T01A085N.l.eu.2	AT4G10040	Electron carrier	0.01	4.3	0.0149251	0.0151449
	F0F0A3T01A0WAW.l.eu.2	AT1G15120	ubiquinol-cytochrome C reductase complex	-0.09	-1.53	0.0222989	0.0212779
	F0F0A3T01A1SQD.l.eu.2	AT3G10860	ubiquinol-cytochrome C reductase complex	0.46	1.05	0.00251982	0.105592
	F0F0A3T01A2ZDK.l.eu.2	AT5G25450	ubiquinol-cytochrome C reductase complex	-0.05	1.36*	0.0501592	0.020184
	F0F0A3T01A14TB.l.eu.2	AT3G49190	condensation domain-containing protein	n.a.	-2.67**	0.0488803	0.160256
	F0F0A3T01B8MRH.l.eu.2	AT5G59613	mitochondrial ATP synthase 6 KD subunit	n.a.	-1.73	0.511519	0.00769392
cell organization	F0F0A3T01AEJ1B.l.eu.2	AT2G17510	RNA binding / ribonuclease	0.75	-1.79	0.098743	0.0331274
	F0F0A3T01B9S5F.l.eu.2	AT5G54610	ankyrin / protein binding	n.a.	-5.89**	0.000535806	0.00073543
	F0F0A3T01A38T4.l.eu.2	AT5G54610	ankyrin / protein binding	1.12	4.98**	0.0040551	0.204536
	F0F0A3T01A6JU3.l.eu.2	AT5G54610	ankyrin / protein binding	n.a.	-1.94*	0.0276379	0.0426123
	F0F0A3T01A6M3L.l.eu.2	AT5G51160	ankyrin repeat family protein / protein binding	-0.13	-1.73	0.0229356	0.03899
	F0F0A3T01A4S43.l.eu.2	AT4G10720	Ankyrin repeat family protein	n.a.	-2.2*	0.00541723	0.00888731
	F0F0A3T01A0J3N.l.eu.2	AT1G50010	structural constituent of cytoskeleton	0.33	0.78**	0.0108912	0.195372
	F0F0A3T01A15SY.l.eu.2	AT4G14960	structural constituent of cytoskeleton	-0.55	n.a.	0.756871	0.0241301
development	F0F0A3T01A0RQ2.l.eu.2	AT4G29270	Acid phosphatase class B family protein	-0.35	-0.74**	0.00882847	0.334435
	F0F0A3T01A346N.l.eu.2	AT1G22770	binding	0.61	-1.98*	0.0355128	0.0100843
	F0F0A3T01AC54G.l.eu.2	AT5G13840	Cell cycle switch protein	-0.02	2.72*	0.0343638	0.0310542
	F0F0A3T01AS4QY.l.eu.2	AT1G28330	DNA (cytosine-5-)-methyltransferase	n.a.	-3.03*	0.0183824	0.0255788
	F0F0A3T01BC1AU.l.eu.2	AT4G15920	Nodulin MtN3 family protein	-1.13	1.56	0.861945	0.00487412
	F0F0A3T01A2B0Y.l.eu.2	AT3G15000	Plastid developmental protein DAG, putative	-1.94	3.3	0.808906	0.00926381
	F0F0A3T01A1XBK.l.eu.2	AT2G42840	Protodermal factor	1.68	1.39	0.0484867	0.630098
	F0F0A3T01ALDQ1.l.eu.2	AT3G48140	Senescence-associated protein, putative	-1.13	n.a.	0.105069	0.00871641
	F0F0A3T01A4GNM.l.eu.2	AT5G50570	Squamosa promoter-binding protein, putative	-0.2	1.26*	0.198702	0.0473185
	F0F0A3T01AE5EU.l.eu.2	AT5G48150	Transcription factor	0.78	2.36**	0.00882753	0.0784133
Transport	F0F0A3T01A05RR.l.eu.2	AT1G01620	water channel	0.65	-0.43	0.307095	0.00365783
	F0F0A3T01A17QG.l.eu.2	AT1G01620	water channel	0.69	1.89**	0.0153813	0.143583
	F0F0A3T01A0YV9.l.eu.2	AT3G54820	water channel	0.78	1.25*	0.0113826	0.514517
	F0F0A3T01A2Q8I.l.eu.2	AT3G16240	water channel	0.03	1.24**	0.0264841	0.0456469
	F0F0A3T01A82GC.l.eu.2	AT2G43330	sugar:hydrogen ion symporter	-1.27	1.44	0.87756	0.00379684
Carbohydrates degradation	F0F0A3T01AYPXW.l.eu.2	AT3G52180	Protein tyrosine/serine/threonine phosphatase	n.a.	-4.84*	0.0027673	0.0157284
	F0F0A3T01ARYMY.l.eu.2	AT5G26570	ATP binding / kinase	-2.94	-4.73*	0.00250786	0.116706
	F0F0A3T01A0SF1.l.eu.2	AT3G46970	Phosphorylase/ transferase, transferring glycosyl groups	0.88	-2.53**	0.00894955	0.00506793
	F0F0A3T01A06P6.l.eu.2	AT3G43190	UDP-glycosyltransferase/ sucrose synthase	0.25	0.88**	0.000423909	0.0188788
Carbohydrates synthesis	F0F0A3T01A06RJ.l.eu.2	AT2G22240	inositol-3-phosphate synthase isozyme 2	0.47	1.93**	0.0133518	0.13428
	F0F0A3T01A1GA9.l.eu.2	AT4G39800	Inositol-3-phosphate synthase	1.29*	1.73**	4.32e-05	0.363347
	F0F0A3T01ADFVY.l.eu.2	AT2G37770	aldo/keto reductase family protein	-0.57	0.93	0.454738	0.0127809
	F0F0A3T01AX8E8.l.eu.2	AT3G47800	aldose 1-epimerase family protein	n.a.	-1.9	0.678455	0.00394001
	F0F0A3T01A032B.l.eu.2	AT3G57520	hydrolase, hydrolyzing O-glycosyl compounds	0.01	1.99**	0.0175332	0.0183312
	F0F0A3T01A00LC.l.eu.2	AT1G42970	glyceraldehyde-3-phosphate dehydrogenase	-0.01	0.84**	0.00432026	0.0119563
	F0F0A3T01A11MS.l.eu.2	AT3G04120	glyceraldehyde-3-phosphate dehydrogenase	-0.69	6.27**	0.183859	0.0393871
	F0F0A3T01A266O.l.eu.2	AT5G35790	glucose-6-phosphate dehydrogenase	n.a.	-2.84	0.00394824	0.365306
	F0F0A3T01AECER.l.eu.2	AT3G07320	Glycosyl hydrolase family 17 protein	3.05	3.98	0.0155938	0.943698
	F0F0A3T01BC378.l.eu.2	AT1G18650	Glycosyl hydrolase family protein 17	0.06	n.a.	0.0356895	0.0213552
	F0F0A3T01A09NY.l.eu.2	AT3G57270	Hydrolase, hydrolyzing O-glycosyl compounds	0.19	-0.5	0.130931	0.0349527
	F0F0A3T01A2ZE7.l.eu.2	AT4G26910	2-oxoacid dehydrogenase family protein	-1.99**	0.48	0.0187151	0.00118948
Lipid metabolism	F0F0A3T01A0VHS.l.eu.2	AT3G12120	delta12-fatty acid dehydrogenase/ omega-6 fatty acid desaturase	0.14	-3.03**	0.01003	0.0381859
	F0F0A3T01A0WJ2.l.eu.2	AT4G30950	Omega-6 fatty acid desaturase	-0.05	1.33*	0.0316468	0.0413273
	F0F0A3T01C1V9N.l.eu.2	AT4G25050	Acyl carrier protein	n.a.	-4.94*	0.00298334	0.0169098
	F0F0A3T01A0XIB.l.eu.2	AT3G02040	Glycerophosphodiester phosphodiesterase	-0.51	1.85	0.306384	0.0394656
	F0F0A3T01A00NX.l.eu.2	AT2G38540	Nonspecific lipid transfer protein	1.43**	-1.61**	0.360916	3.41e-05
	F0F0A3T01A2097.l.eu.2	AT4G00400	Acyltransferase/ glycerol-3-phosphate O-acyltransferase	0.23	-2.46**	0.00940438	0.00250321
	F0F0A3T01ANAU6.l.eu.2	AT1G29670	GDSL-motif lipase/hydrolase family protein	1.46	1.8**	9.71e-05	0.247313
	F0F0A3T01A212E.l.eu.2	AT2G04570	GDSL-motif lipase/hydrolase family protein	0.17	-0.91**	0.0191994	0.00831485
	F0F0A3T01A3HEJ.l.eu.2	AT4G28780	GDSL-motif lipase/hydrolase family protein	-0.13	-2.25	0.0289529	0.0425621
	F0F0A3T01A0YWY.l.eu.2	AT4G28780	GDSL-motif lipase/hydrolase family protein	0.85	-0.49	0.572342	0.00825061
	F0F0A3T01A6ESK.l.eu.2	AT4G28780	GDSL-motif lipase/hydrolase family protein	-1.13	-3.42**	0.00363686	0.037662
	F0F0A3T01A0253.l.eu.2	AT5G45670	GDSL-motif lipase/hydrolase family protein	0.34	1.53**	0.0046438	0.0562519
Secondary metabolism	F0F0A3T01AX2NJ.l.eu.2	AT4G39230	Isoflavone reductase, putative	n.a.	-3.84*	0.0142391	0.416489
	F0F0A3T01A0VIZ.l.eu.2	AT5G23960	Terpene synthase/cyclase family protein	-0.41	0.98*	0.249487	0.0087414
	F0F0A3T01A0237.l.eu.2	AT5G23960	Terpene synthase/cyclase family protein	-0.67	0.68	0.764345	0.0257167
	F0F0A3T01AG27W.l.eu.2	AT5G23960	Terpene synthase/cyclase family protein	-0.98	-3.35**	0.00551657	0.104264
	F0F0A3T01A1UWM.l.eu.2	AT5G23960	Terpene synthase/cyclase family protein	-0.65	1.49	0.155205	0.00175862
	F0F0A3T01A9D1X.l.eu.2	AT5G23960	Terpene synthase/cyclase family protein	n.a.	-1.9	0.0189741	0.0329325
	F0F0A3T01CAOPZ.l.eu.2	AT3G26040	Transferase family protein	-1.51	n.a.	0.0117731	0.0148767
	F0F0A3T01A5HUB.l.eu.2	AT5G41040	Transferase family protein	0.21	1.98	0.0228581	0.0464475
	F0F0A3T01A0TAB.l.eu.2	AT4G39330	Mannitol dehydrogenase, putative	0.46	0.53	0.00015649	0.740345
	F0F0A3T01A058P.l.eu.2	AT1G67980	Caffeoyl-CoA 3-O-methyltransferase	0.11	5.02**	0.00866784	0.0125798
	F0F0A3T01A0B6N.l.eu.2	AT1G67980	Caffeoyl-CoA 3-O-methyltransferase	0.23	1.93*	0.00972453	0.0344019
	F0F0A3T01A0KSS.l.eu.2	AT5G54160	O-methyltransferase	0.59**	8.19**	0.0491658	0.122219
Polyamine metabolism	F0F0A3T01A6RZJ.l.eu.2	AT2G16500	Arginine decarboxylase	-2.23*	-0.25	0.00429029	0.0366669
	F0F0A3T01A8TYH.l.eu.2	AT3G25570	Adenosylmethionine decarboxylase family protein	0.37	2.2**	0.000101117	0.00158387
	F0F0A3T01A0ESR.l.eu.2	AT5G15950	Adenosylmethionine decarboxylase family protein	0.34	1.88**	0.000182517	0.0014804
Cytochrome P450	F0F0A3T01A9I2J.l.eu.2	AT2G32440	Ent-kaurenoate oxidase/ oxygen binding	-0.21	-1.68**	0.0199605	0.0377072
	F0F0A3T01A3ZMV.l.eu.2	AT3G26310	Oxygen binding	-0.13	4.44	0.00294151	0.000999398
	F0F0A3T01A9JJ6.l.eu.2	AT4G31940	Oxygen binding	n.a.	-1.53	0.0421246	0.681532
	F0F0A3T01A0FNQ.l.eu.2	AT4G37360	Oxygen binding	-0.34	1.95**	0.00501996	0.00119936
	F0F0A3T01A3T9J.l.eu.2	AT4G37360	Oxygen binding	0.18	2.15*	0.00973363	0.0206023
	F0F0A3T01A0GHD.l.eu.2	AT5G04660	Oxygen binding	1.09*	-0.35	0.119344	0.0088031
	F0F0A3T01A76A7.l.eu.2	AT5G25120	Oxygen binding	0.73	-0.52	0.638368	0.00996583
Redox	F0F0A3T01A24UC.l.eu.2	AT2G32720	Heme binding / transition metal ion binding	0.82	-0.43	0.501656	0.0229452
	F0F0A3T01A08RQ.l.eu.2	AT3G09640	L-ascorbate peroxidase	-0.49	0.48	0.650048	0.00716209
	F0F0A3T01A013C.l.eu.2	AT4G26850	GDP-D-glucose phosphorylase	0.53*	0.74**	0.000123589	0.349881
	F0F0A3T01A5Q34.l.eu.2	AT3G24170	Glutathione -disulfide reductase	-0.58	0.59	0.980143	0.0039254
	F0F0A3T01A0L81.l.eu.2	AT4G35090	Catalase	-0.47	-0.59**	0.00176455	0.36706
	F0F0A3T01AL4F8.l.eu.2	AT3G15660	Glutaredoxin family protein	-0.72	n.a.	0.656713	0.0470257
	F0F0A3T01A0TUL.l.eu.2	AT4G22670	Binding	0.81	1.14	0.00836675	0.62437
Protein degradation	F0F0A3T01A2RR9.l.eu.2	AT1G63770	Peptidase M1 family protein	-1.25	-0.81	0.00424617	0.355435
	F0F0A3T01A1VG3.l.eu.2	AT1G76140	Prolyl oligopeptidase / post-proline cleaving enzyme, putative	n.a.	-3.84*	0.0519858	0.000346866
	F0F0A3T01A433I.l.eu.2	AT5G60360	Cysteine-type peptidase	0.44	-0.6	0.641278	0.00651526
	F0F0A3T01ANLCT.l.eu.2	AT5G36950	Serine-type peptidase/ trypsin	n.a.	-2.62	0.114578	0.0137057
	F0F0A3T01A3JAC.l.eu.2	AT5G67360	Subtilase	-0.73	0.94	0.51416	0.0347528
	F0F0A3T01B3YKK.l.eu.2	AT3G14240	Subtilase family protein	3.46	-2.25	0.615613	0.00377751
	F0F0A3T01ACPJ7.l.eu.2	AT2G46500	Phosphatidylinositol 3- and 4-kinase / ubiquitin family protein	-0.95	0.9	0.748472	0.00333081
	F0F0A3T01AMATB.l.eu.2	AT1G50490	Ubiquitin-protein ligase	1.58	2.98	0.0329566	0.884687
	F0F0A3T01A474L.l.eu.2	AT3G06190	Protein binding	-2.55	0.83	0.255778	0.034558
	F0F0A3T01A58U8.l.eu.2	AT2G04240	Protein binding / zinc ion binding	-1.2	-1.62**	0.000363361	0.335136
	F0F0A3T01A21KS.l.eu.2	AT5G25560	Zinc finger (C3HC4-type RING finger) family protein	0.2	-1.84	0.0886777	0.0349836
	F0F0A3T01A1NKH.l.eu.2	AT4G08980	F-box family protein	0.95	-0.84	0.796088	0.00779018
	F0F0A3T01A2GQQ.l.eu.2	AT1G21410	Protein binding	-0.31	4.15	0.00996891	0.00375049
	F0F0A3T01A8MTO.l.eu.2	AT1G68050	Ubiquitin-protein ligase	n.a.	-2.49*	0.0342474	0.0447737
	F0F0A3T01A1JHC.l.eu.2	AT5G20570	Protein binding	-0.23	-2.2*	0.0171419	0.0346482
	F0F0A3T01AG7S0.l.eu.2	AT1G75950	Ubiquitin-protein ligase	n.a.	-2**	0.0414818	0.0542947
	F0F0A3T01A3IA8.l.eu.2	AT1G56450	Peptidase	-0.37	1.47	0.184098	0.0416559
	F0F0A3T01A87J4.l.eu.2	AT5G09900	Proteasome regulatory protein	1.68	-0.84	0.262472	0.00428814
	F0F0A3T01A8USY.l.eu.2	AT4G30890	Ubiquitin-specific protease	-1.87	0.45	0.0653793	0.0125206
Protein postranslational modification and targeting	F0F0A3T01AGAOR.l.eu.2	AT2G33210	Chaperonin, putative	-1.23	1.63	0.503322	0.00385019
	F0F0A3T01A17DI.l.eu.2	AT4G11260	Protein binding	0.71	0.49	0.00386438	0.324167
	F0F0A3T01APT4V.l.eu.2	AT1G10940	Serine-threonine kinase	-3.45	0.87	0.524413	0.048022
	F0F0A3T01A2O1U.l.eu.2	AT4G22130	ATP-protein binding / kinase	-0.13	2.56	0.0248481	0.00304221
	F0F0A3T01A6WO6.l.eu.2	AT1G70460	Protein kinase, putative	n.a.	-1.94	0.0226561	0.0363881
	F0F0A3T01BCFP7.l.eu.2	AT2G42210	P-P-bond-hydrolysis-driven protein transmembrane transporter	-1.13	3.56	0.705143	0.0224348
	F0F0A3T01A5O3N.l.eu.2	AT1G27970	Ran GTPase binding / protein transporter	-0.08	2.98**	0.0194012	0.0181456
	F0F0A3T01A5JCT.l.eu.2	AT2G43640	Signal recognition particle 14 kDa family protein	1.63	3.98	0.00512389	0.570575
	F0F0A3T01BMJD1.l.eu.2	AT1G09070	Protein binding	n.a.	-2.2	0.0319012	0.04751
	F0F0A3T01A3FVF.l.eu.2	AT5G26830	Threonyl-tRNA synthetase / threonine--tRNA ligase	-2.25	n.a.	0.0779091	0.0178336
Protein synthesis	F0F0A3T01A037Y.l.eu.2	AT5G54940	eukaryotic translation initiation factor SUI1, putative	-0.21	1.18**	0.0603226	0.0227499
	F0F0A3T01A0JLD.l.eu.2	AT5G27700	40S ribosomal protein	0.62	1.02	0.00324603	0.293631
	F0F0A3T01A5C1I.l.eu.2	AT3G04920	40S ribosomal protein	1.41	-0.87	0.571668	0.0428187
	F0F0A3T01A18BV.l.eu.2	AT2G21580	40S ribosomal protein	0.96	1.93*	0.00246295	0.162212
	F0F0A3T01A669K.l.eu.2	AT5G56670	40S ribosomal protein	n.a.	-1.81	0.0853607	0.0313274
	F0F0A3T01A23ZU.l.eu.2	AT1G72370	40S ribosomal protein	1.56	2.15	0.0031264	0.710001
	F0F0A3T01B1COV.l.eu.2	AT1G26910	60S ribosomal protein	2.46	-2.15	0.388347	0.0252311
	F0F0A3T01A8QWJ.l.eu.2	AT5G13720	Structural constituent of ribosome	n.a.	-3.84*	0.0192221	0.138358
Miscellanous	F0F0A3T01A06WW.l.eu.2	AT1G02930	Glutathione transferase	-0.26	-0.88**	0.0102718	0.079981
	F0F0A3T01A0S5Q.l.eu.2	AT2G30860	Glutathione transferase	-0.41	-0.72	0.00279781	0.243035
	F0F0A3T01A0THJ.l.eu.2	AT2G47730	Glutathione transferase	0.67	-1.12**	0.548817	0.0203171
	F0F0A3T01A3X06.l.eu.2	AT3G23570	Dienelactone hydrolase family protein	-0.72	-2.75**	0.00129682	0.00996128
	F0F0A3T01A2N1M.l.eu.2	AT3G23600	Dienelactone hydrolase family protein	n.a.	-5.2**	0.000168471	0.0446706
	F0F0A3T01A23VD.l.eu.2	AT5G44400	FAD-binding domain-containing protein	0.56	5.84**	0.0408181	0.146878
	F0F0A3T01B3X75.l.eu.2	AT4G38540	Monooxygenase, putative	n.a.	-0.49	0.101549	0.00535531
	F0F0A3T01A6WP0.l.eu.2	AT5G58390	Peroxidase, putative	-0.22	0.77	0.121795	0.0198714
	F0F0A3T01A00WF.l.eu.2	AT4G01050	Hydroxyproline-rich glycoprotein family protein	0.49	1.45*	0.0240049	0.172036
	F0F0A3T01A0HTQ.l.eu.2	AT3G16520	UDP-glucoronosyl/UDP-glucosyl transferase family protein	0.2	4.3	0.015207	0.040037
	F0F0A3T01A1IG0.l.eu.2	AT5G17050	UDP-glucoronosyl/UDP-glucosyl transferase family protein	-0.8	4.44	0.319886	0.0252387
	F0F0A3T01AMG5R.l.eu.2	AT1G11840	Lactoylglutathione lyase	0.05	-2.88**	0.003496	0.00311364
	F0F0A3T01AD9SZ.l.eu.2	AT3G59970	Methylenetetrahydrofolate reductase (NADPH)	-1.08	1.7	0.370579	0.00139084
	F0F0A3T01AD5X7.l.eu.2	AT4G35360	Pantothenate kinase family protein	0.93	-0.62	0.514589	0.0142256
	F0F0A3T01A5NKU.l.eu.2	AT5G54770	Protein homodimerization	-0.55	-2.16**	0.0332382	0.154237
	F0F0A3T01A0MK0.l.eu.2	AT5G13630	Magnesium chelatase	-0.34	0.53	0.617407	0.0253797
	F0F0A3T01A1TWJ.l.eu.2	AT5G35630	Glutamine synthetase	n.a.	-4.49	0.001786	0.00273018
	F0F0A3T01A062I.l.eu.2	AT3G06350	shikimate 5-dehydrogenase	0.36	-0.75	0.368737	0.0438148
	F0F0A3T01BMCBM.l.eu.2	AT5G19140	auxin/aluminum-responsive protein, putative	-1.27	n.a.	0.710544	0.0182199
	F0F0A3T01A1VJQ.l.eu.2	AT1G66240	Metal ion binding	0.06	4.84**	0.0284478	0.0411197
	F0F0A3T01A0M49.l.eu.2	AT1G66240	Metal ion binding	0.09	-0.47	0.138124	0.0233735
	F0F0A3T01ARYR3.l.eu.2	AT1G30480	Nucleic acid binding / nucleotide binding	-4.45	n.a.	0.238152	0.0154521
	F0F0A3T01ACRYI.l.eu.2	AT5G06260	Nucleolar protein-related	1.46	-1.43	0.821651	0.0171179
	F0F0A3T01A34RQ.l.eu.2	AT3G54560	DNA binding	1.01	1.48*	0.000695276	0.234025
Not assigned	F0F0A3T01A2HM9.l.eu.2	AT1G22630	Heat shock protein binding / unfolded protein binding	1.88	n.a.	0.62345	0.0275639
	F0F0A3T01AW090.l.eu.2	AT4G37470	hydrolase, alpha/beta fold family protein	-1.27	-2.42*	0.0026332	0.196818
	F0F0A3T01A6V70.l.eu.2	AT4G08455	BTB/POZ domain-containing protein	1.58	-3.35	0.48237	0.00943701
	F0F0A3T01A5N7S.l.eu.2	AT1G74720	C2 domain-containing protein	1.88	-0.81	0.864572	0.039939
	F0F0A3T01A0NP7.l.eu.2	AT4G28940	catalytic	1.02*	2.01**	0.000223946	0.0963804
	F0F0A3T01A0RJ0.l.eu.2	AT2G47400	CP12 domain-containing protein 1	-0.87	-2.99**	0.0143501	0.0900665
	F0F0A3T01ABYK6.l.eu.2	AT1G31170	DNA binding / oxidoreductase, acting on sulfur group of donors	-2.13	-4.62*	0.0314281	0.152183
	F0F0A3T01A4IEM.l.eu.2	AT5G61820	MtN19-like protein	1.88	-0.89	0.306276	0.0179903
	F0F0A3T01AUSZ4.l.eu.2	AT1G69390	Protein binding	-0.13	-3.12*	0.0172358	0.03099
	F0F0A3T01AF6X4.l.eu.2	AT3G07560	protein binding	2.13	-0.1	0.0349879	0.0146937
	F0F0A3T01A2NLF.l.eu.2	AT3G51730	Saposin B domain-containing protein	-0.59	-0.73	0.00305012	0.510612
	F0F0A3T01AE52N.l.eu.2	AT3G23410	electron carrier activity	n.a.	-4.03**	0.00175659	0.00775779
	F0F0A3T01AE1IH.l.eu.2	AT1G15780	Protein binding / transcription cofactor	-3.45*	-0.45	0.000124507	0.00106778
	F0F0A3T01A3MDJ.l.eu.2	AT2G02570	Nucleic acid binding	-2.22	-1.9	0.00173391	0.531056
	F0F0A3T01A2IGH.l.eu.2	AT1G05720	Selenium binding	0.81	-0.89	0.776033	0.0114287
	F0F0A3T01AUY2K.l.eu.2	AT1G21090	Hydroxyproline-rich glycoprotein family protein	2.1	2.07	0.0264889	0.688695
	F0F0A3T01AUB5N.l.eu.2	AT4G28080	binding	-2.35	2.3	0.579003	0.047778
	F0F0A3T01A25OW.l.eu.2	AT5G20190	binding	n.a.	-5.35**	0.00149514	0.000508235
	F0F0A3T01B1DU7.l.eu.2	AT1G60420	DC1 domain-containing protein	-2.59	n.a.	0.434189	0.00334557
	F0F0A3T01A02P1.l.eu.2	AT1G60420	DC1 domain-containing protein	-0.92	0.62	0.463469	0.0122253
	F0F0A3T01A0GVZ.l.eu.2	AT1G42960	expressed protein localized to the inner membrane of the chloroplast.	-0.13	3.98*	0.0493933	0.0126928
	F0F0A3T01A6SBR.l.eu.2	AT1G63830	proline-rich family protein	-0.13	0.94	0.0403397	0.0110499
	F0F0A3T01AGBZI.l.eu.2	AT4G26810	SWIB complex BAF60b domain-containing protein	-0.55	n.a.	0.551523	0.0386949
	F0F0A3T01A07RF.l.eu.2	AT1G69840	band 7 family protein	-0.18	-1.15*	0.0112631	0.0326574
	F0F0A3T01A1M3G.l.eu.2	AT2G29670	Binding	-1.3	-1.9*	0.0151755	0.541344
	F0F0A3T01ACH62.l.eu.2	AT3G54760	Dentin sialophosphoprotein-related	-1.87	-1.97	0.00174518	0.514513
	F0F0A3T01A1VLS.l.eu.2	AT3G16640	guanine nucleotide exchange factor	0.06	4.44**	0.00771672	0.016564
	F0F0A3T01A0QAV.l.eu.2	AT4G37300	Maternal effect embryo arrest 59	-0.81	-2.21**	0.0337628	0.0830149
	F0F0A3T01AEM9Q.l.eu.2	AT1G73840	RNA processing	2.58	-0.48	0.164664	0.0289194
	F0F0A3T01A8AC2.l.eu.2	AT1G03250	Unknown protein	-1.85	1.48	0.674658	0.00386802
	F0F0A3T01A02SJ.l.eu.2	AT1G09290	Unknown protein	n.a.	-0.32	0.190994	0.0461888
	F0F0A3T01A0JGI.l.eu.2	AT1G24050	Unknown protein	2.68	-2.73	0.339655	0.000463131
	F0F0A3T01A0GB6.l.eu.2	AT1G56580	Unknown protein	0.91**	-1.25**	0.857687	0.00212267
	F0F0A3T01AMS1G.l.eu.2	AT1G70900	Unknown protein	-0.83	2.79	0.444857	0.0350668
	F0F0A3T01A3Q6L.l.eu.2	AT2G02370	Unknown protein	3.88	-1.03	0.0819082	0.00071934
	F0F0A3T01ANA7Z.l.eu.2	AT2G18630	Unknown protein	-3.13	0.98	0.13119	0.0273715
	F0F0A3T01A0WQ2.l.eu.2	AT2G25737	Unknown protein	1.88	1.37	0.0125369	0.565884
	F0F0A3T01A0TF4.l.eu.2	AT3G01680	Unknown protein	0.13	2.76**	0.00716755	0.00395408
	F0F0A3T01A0Y4C.l.eu.2	AT3G01680	Unknown protein	0.13	0.97**	0.00578321	0.021829
	F0F0A3T01A2JBS.l.eu.2	AT3G01680	Unknown protein	-0.21	1.26*	0.114213	0.0248978
	F0F0A3T01A3ETP.l.eu.2	AT3G01680	Unknown protein	3.46	-0.92**	0.455778	0.00883266
	F0F0A3T01A5L9W.l.eu.2	AT3G01680	Unknown protein	0.03	3.44	0.0368946	0.015628
	F0F0A3T01A0LWO.l.eu.2	AT3G07090	Unknown protein	0.5	2.11**	0.00870808	0.0370836
	F0F0A3T01AOQ8B.l.eu.2	AT3G58650	Unknown protein	4.2	1.98	0.0173748	0.552063
	F0F0A3T01A099G.l.eu.2	AT4G39860	Unknown protein	0.43	0.74	0.00439105	0.373018
	F0F0A3T01A0EOY.l.eu.2	AT5G22430	Unknown protein	-0.01	-1.54**	0.00610825	0.00809686
	F0F0A3T01A0O2V.l.eu.2	unknown	Unknown protein	n.a.	-5.12**	0.0094919	0.0128709
	F0F0A3T01A57G3.l.eu.2	unknown	Unknown protein	1.24	-0.55	0.393576	0.0180919
	F0F0A3T01CSOG4.l.eu.2	unknown	Unknown protein	-0.13	-5.2**	0.00510911	0.00700091
	F0F0A3T01AVDRK.l.eu.2	unknown	Unknown protein	-1.83	n.a.	0.372272	0.0334236
	F0F0A3T01A0CWO.l.eu.2	unknown	Unknown protein	0.27	1.35**	0.0318673	0.0436445
	F0F0A3T01B6KUM.l.eu.2	unknown	Unknown protein	n.a.	-3.62	0.00823565	0.0122618
	F0F0A3T01A1H29.l.eu.2	unknown	Unknown protein	-0.08	2.05	0.00242287	0.00237654
	F0F0A3T01A0XO1.l.eu.2	unknown	Unknown protein	-1.22	-1.8**	0.0132593	0.287079
	F0F0A3T01A3SOJ.l.eu.2	unknown	Unknown protein	2.58	3.15	0.00474584	0.923222
	F0F0A3T01A4VDQ.l.eu.2	unknown	Unknown protein	-2.83	1.98	0.143174	0.00942509
	F0F0A3T01A0XFR.l.eu.2	unknown	Unknown protein	n.a.	-5.35**	0.00197021	0.0104976
	F0F0A3T01A1KY1.l.eu.2	unknown	Unknown protein	0.88	-2.08*	0.224834	0.0183709
	F0F0A3T01A4KHG.l.eu.2	unknown	Unknown protein	-1.43	1.12	0.608075	0.00628571
	F0F0A3T01A2NCW.l.eu.2	unknown	Unknown protein	n.a.	-5.12**	0.0111125	0.0440962
	F0F0A3T01AI4XK.l.eu.2	unknown	Unknown protein	-0.13	4.56*	0.101108	0.0456829
	F0F0A3T01AXI0J.l.eu.2	unknown	Unknown protein	n.a.	-2.53	0.0341898	0.0478621
	F0F0A3T01A8NR3.l.eu.2	unknown	Unknown protein	-1.45	1.79	0.563924	0.0398629
	F0F0A3T01A06G4.l.eu.2	unknown	Unknown protein	0.79**	-0.05	0.0539526	0.0442651
	F0F0A3T01AYE2L.l.eu.2	unknown	Unknown protein	n.a.	-4.49	0.0252556	0.0347542
	F0F0A3T01A1YU8.l.eu.2	unknown	Unknown protein	-0.66	0.19	0.0899886	0.0186474
	F0F0A3T01A63PU.l.eu.2	unknown	Unknown protein	1.8	0.69	0.00678784	0.234768
	F0F0A3T01A9GGM.l.eu.2	unknown	Unknown protein	n.a.	-1.75*	0.0499698	0.0732318
	F0F0A3T01A41LP.l.eu.2	unknown	Unknown protein	-0.28	-1.23*	0.00795985	0.0180669
	F0F0A3T01A0TY1.l.eu.2	unknown	Unknown protein	-0.39	2.56	0.0563157	0.00534675
	F0F0A3T01AYK2Y.l.eu.2	unknown	Unknown protein	-3.59	3.56	0.382905	0.0322398
	F0F0A3T01A1KIU.l.eu.2	unknown	Unknown protein	-0.21	2.56	0.0108597	0.00666737
	F0F0A3T01A1F65.l.eu.2	unknown	Unknown protein	-1.72	n.a.	0.353082	0.0283936
	F0F0A3T01CKDUE.l.eu.2	unknown	Unknown protein	n.a.	-4.62*	0.0230315	0.0315916
	F0F0A3T01BFHSV.l.eu.2	unknown	Unknown protein	-1.72	n.a.	0.00337304	0.0475785
	F0F0A3T01A4IML.l.eu.2	unknown	Unknown protein	-0.91	3.56	0.860914	0.0262204
	F0F0A3T01A0K9P.l.eu.2	unknown	Unknown protein	-1.2	0.98	0.270433	0.00667196
	F0F0A3T01C5ZZV.l.eu.2	unknown	Unknown protein	n.a.	-5.28**	0.000300975	0.000436279
	F0F0A3T01AD7KB.l.eu.2	unknown	Unknown protein	-0.13	3.3	0.0579561	0.0446155
	F0F0A3T01C02ID.l.eu.2	unknown	Unknown protein	n.a.	-4.35**	0.00529387	0.00737804
	F0F0A3T01A693K.l.eu.2	unknown	Unknown protein	-0.13	-2.49*	0.00581337	0.0114261
	F0F0A3T01A0IDB.l.eu.2	unknown	Unknown protein	-0.22	1.6*	0.0877865	0.00857404
	F0F0A3T01AJ7OT.l.eu.2	unknown	Unknown protein	n.a.	-2.35**	0.00408546	0.00639324
	F0F0A3T01A6B7V.l.eu.2	unknown	Unknown protein	1.59**	3.56	0.0313237	0.908302
	F0F0A3T01A0ET8.l.eu.2	unknown	Unknown protein	2.08**	-2.41**	0.425223	3.88e-05
	F0F0A3T01AHYUB.l.eu.2	unknown	Unknown protein	n.a.	1.83	0.232957	0.00197962
	F0F0A3T01A8A59.l.eu.2	unknown	Unknown protein	n.a.	-6.46**	6.9e-05	9.26e-05
	F0F0A3T01A42JX.l.eu.2	unknown	Unknown protein	0.88	-3.42**	0.067498	0.0482832
	F0F0A3T01A1DVB.l.eu.2	unknown	Unknown protein	-0.63	4.89*	0.028034	0.0026458
	F0F0A3T01A2BX1.l.eu.2	unknown	Unknown protein	-1.21	2.44	0.923697	0.0461445
	F0F0A3T01A0TO9.l.eu.2	unknown	Unknown protein	n.a.	-1.08**	0.0413329	0.0709789
	F0F0A3T01A33MB.l.eu.2	unknown	Unknown protein	2.75	-2.51**	0.458482	0.0020768
	F0F0A3T01AIH5J.l.eu.2	unknown	Unknown protein	n.a.	-2.1	0.0088477	0.0144528
	F0F0A3T01A0A50.l.eu.2	unknown	Unknown protein	-0.92	-1.64**	0.00125236	0.189577
	F0F0A3T01AT1Z7.l.eu.2	unknown	Unknown protein	1.92	1.98	0.0491593	0.360935
	F0F0A3T01AKCJ1.l.eu.2	unknown	Unknown protein	-0.62	n.a.	0.840524	0.0387164
	F0F0A3T01A08CX.l.eu.2	unknown	Unknown protein	0.73	0.78	0.0192869	0.631468
	F0F0A3T01A7IR5.l.eu.2	unknown	Unknown protein	3.34	3.3	0.0347664	0.886214
	F0F0A3T01A1KXT.l.eu.2	unknown	Unknown protein	0.14	6.59**	0.0219611	0.028692
	F0F0A3T01A09UV.l.eu.2	unknown	Unknown protein	0.74	2.13*	0.0174802	0.111261
	F0F0A3T01BPZ5J.l.eu.2	unknown	Unknown protein	n.a.	-5.55**	0.00036958	0.000519682
	F0F0A3T01AW2XW.l.eu.2	unknown	Unknown protein	2.2	-2.2	0.80298	0.036323
	F0F0A3T01AV1PF.l.eu.2	unknown	Unknown protein	-0.92	0.44	0.498861	0.0272064
	F0F0A3T01AM4HK.l.eu.2	unknown	Unknown protein	-0.87	n.a.	0.941278	0.0442441
	F0F0A3T01A137K.l.eu.2	unknown	Unknown protein	1.16**	0.7	3.43e-05	0.0479996
	F0F0A3T01BQ51G.l.eu.2	unknown	Unknown protein	n.a.	-2.62	0.0184775	0.0281162
	F0F0A3T01AM4OK.l.eu.2	unknown	Unknown protein	1.1	n.a.	0.526282	0.00580629
	F0F0A3T01A2WQW.l.eu.2	unknown	Unknown protein	n.a.	-7.2**	1.32e-05	1.71e-05
	F0F0A3T01B91T7.l.eu.2	unknown	Unknown protein	-1.72	n.a.	0.424494	0.0236677
	F0F0A3T01B5MIO.l.eu.2	unknown	Unknown protein	n.a.	-2.15	0.101474	0.0329437
	F0F0A3T01A5K2F.l.eu.2	unknown	Unknown protein	0.01	1.98	0.0394667	0.0403554
	F0F0A3T01BURAM.l.eu.2	unknown	Unknown protein	-0.13	-4.62*	0.000127215	0.000205019
	F0F0A3T01AEATG.l.eu.2	unknown	Unknown protein	-0.85	-1.86**	0.00924506	0.257234
	F0F0A3T01A9QGS.l.eu.2	unknown	Unknown protein	-1.4	-1.21	0.0165609	0.480608
	F0F0A3T01A23PN.l.eu.2	unknown	Unknown protein	2.78	-0.52	0.230579	0.0262664
	F0F0A3T01AOUUC.l.eu.2	unknown	Unknown protein	-1.23	-2.01**	0.00855138	0.61335
	F0F0A3T01AJACZ.l.eu.2	unknown	Unknown protein	1.68	3.3	0.031492	0.724537
	F0F0A3T01A0AZD.l.eu.2	unknown	Unknown protein	-0.57	1.1	0.46056	0.0293922
	F0F0A3T01AJS2R.l.eu.2	unknown	Unknown protein	n.a.	-3.62	0.0245116	0.0345556
	F0F0A3T01A600P.l.eu.2	unknown	Unknown protein	0.94	3.44	0.000264114	0.0321704
	F0F0A3T01DI59D.l.eu.2	unknown	Unknown protein	n.a.	-2.12	0.0219274	0.0322693
	F0F0A3T01A1PGT.l.eu.2	unknown	Unknown protein	-0.04	-2.59**	0.00105673	0.00162086
	F0F0A3T01BIMFB.l.eu.2	unknown	Unknown protein	-4.45	n.a.	0.003036	0.00357982
	F0F0A3T01A6X5Z.l.eu.2	unknown	Unknown protein	-0.82	0.56	0.366193	0.0257686
	F0F0A3T01A29D2.l.eu.2	unknown	Unknown protein	-0.42	4.89*	0.0277555	0.011769
	F0F0A3T01AHZ9V.l.eu.2	unknown	Unknown protein	-0.67	3.79	0.300596	0.0279627
	F0F0A3T01AKIYR.l.eu.2	unknown	Unknown protein	n.a.	-3.49	0.119477	0.000875555
	F0F0A3T01A4C0J.l.eu.2	unknown	Unknown protein	n.a.	-3.49	0.0141426	0.020883
	F0F0A3T01A5SFM.l.eu.2	unknown	Unknown protein	-1.23	-3.03**	0.00456535	0.41955
	F0F0A3T01A1JPM.l.eu.2	unknown	Unknown protein	0.41	2.37**	0.00477499	0.0204082
	F0F0A3T01AH2DQ.l.eu.2	unknown	Unknown protein	-1.37	2.3	0.376308	0.0262915
	F0F0A3T01A01L3.l.eu.2	unknown	Unknown protein	0.44	1.01**	0.0225822	0.300815
	F0F0A3T01AIWQ5.l.eu.2	unknown	Unknown protein	-1.72	1.73*	0.231806	0.011337
